# Supplementary material for: Neoadjuvant Chemotherapy Following Hyperthermic Intraperitoneal Chemotherapy in Platinum-Sensitive Recurrent Ovarian Cancer: A Retrospective Cohort Study
Source: Cancers (Basel). 2026 Feb 26;18(5):744. doi: 10.3390/cancers18050744 (PMC12984952; doi:10.3390/cancers18050744)
Supplement: Supplementary file 1 [file cancers-18-00744-s001.zip]

Archive with 1 entries (1 files):
- cancers-4147057-supplementary.pdf
